# Supplementary material for: Mycobacterium tuberculosis Fatty Acyl-CoA Synthetase fadD33 Promotes Bacillus Calmette–Guérin Survival in Hostile Extracellular and Intracellular Microenvironments in the Host
Source: Cells. 2023 Nov 11;12(22):2610. doi: 10.3390/cells12222610 (PMC10670722; doi:10.3390/cells12222610)
Supplement: Supplementary file 1 [file cells-12-02610-s001.zip]

Archive with 1 entries (1 files):
- cells-2591140-supplementary.pdf
